# Supplementary material for: Phytosome-Encapsulated 6-Gingerol- and 6-Shogaol-Enriched Extracts from Zingiber officinale Roscoe Protect Against Oxidative Stress-Induced Neurotoxicity
Source: Molecules. 2024 Dec 22;29(24):6046. doi: 10.3390/molecules29246046 (PMC11677370; doi:10.3390/molecules29246046)
Supplement: Supplementary file 1 [file molecules-29-06046-s001.zip]

Archive with 1 entries (1 files):
- molecules-3356683-supplementary.pdf
